# Supplementary material for: Metabolic Syndrome and Adipokines Profile in Bipolar Depression
Source: Nutrients. 2023 Oct 25;15(21):4532. doi: 10.3390/nu15214532 (PMC10648184; doi:10.3390/nu15214532)
Supplement: Supplementary file 1 [file nutrients-15-04532-s001.zip]

Archive with 1 entries (1 files):
- nutrients-2646434-supplementary.pdf
